# Supplementary material for: Phylogenetic relationships of the HA and NA genes between vaccine and seasonal influenza A(H3N2) strains in Korea
Source: PLoS One. 2017 Mar 3;12(3):e0172059. doi: 10.1371/journal.pone.0172059 (PMC5336230; doi:10.1371/journal.pone.0172059)
Supplement: S1 Data — (ZIP) [file pone.0172059.s004.zip]

Archive with 11 entries (8 files):
- Data S1/
- Data S1/Data S1_2008-14_HA.fas
- __MACOSX/
- __MACOSX/Data S1/
- __MACOSX/Data S1/._Data S1_2008-14_HA.fas
- Data S1/Data S1_2008-14_NA.fas
- __MACOSX/Data S1/._Data S1_2008-14_NA.fas
- Data S1/Data S1_2009-12_HA.fas
- __MACOSX/Data S1/._Data S1_2009-12_HA.fas
- Data S1/Data S1_2009-12_NA.fas
- __MACOSX/Data S1/._Data S1_2009-12_NA.fas
